# Supplementary material for: Genome-wide identification of Glycyrrhiza uralensis Fisch. MAPK gene family and expression analysis under salt stress relieved by Bacillus subtilis
Source: Front Genet. 2024 Jul 26;15:1442277. doi: 10.3389/fgene.2024.1442277 (PMC11310058; doi:10.3389/fgene.2024.1442277)
Supplement: Supplementary file 1 [file Table2.XLSX]

## Sheet: Sheet1
Table S2. MAPK family protein two-dimensional structure prediction results of foxtail millet
Gene name	Gene ID	alpha helix（%）	Beta turn（%）	Random coil（%）	Extended strand（%）
GuMAPK12	Glyur001147s00029003.1	44.88	6.04	34.91	14.17
GuMAPK12-2	Glyur000957s00027272.1	43.33	6.15	35.13	15.38
GuMAPK5	Glyur000100s00008378.1	44.42	5.97	34.81	14.81
GuMAPK5-2	Glyur000143s00011218.1	42.01	7.05	35.5	15.45
GuMAPK13	Glyur000268s00013357.1	43.7	5.9	34.58	15.82
GuMAPK6	Glyur000006s00001707.2	41.1	7.27	36.09	15.54
GuMAPK6*	Glyur000006s00001707.1	41.1	7.27	36.09	15.54
GuMAPK3	Glyur000325s00013518.1	45.28	6.47	35.58	12.67
GuMAPK3-2	Glyur000325s00013519.1	45.51	8.41	35.76	10.33
GuMAPK1	Glyur000028s00003528.1	45.97	6.99	32.53	14.52
GuMAPK7	Glyur001427s00032574.1	48.26	5.97	30.35	15.42
GuMAPK9	Glyur000074s00005549.1	44.01	3.71	40.3	11.97
GuMAPK9-2	Glyur000585s00027745.1	39.86	4.22	44.26	11.66
GuMAPK16-2	Glyur001680s00029814.1	41.06	4.96	41.59	12.39
GuMAPK16	Glyur000722s00018847.1	39.32	5.52	43.06	12.1
GuMAPK20-3	Glyur000029s00003675.1	37.16	5.1	44.02	13.72
GuMAPK20-2	Glyur000029s00003675.2	38.03	5.18	43.53	13.27
GuMAPK20	Glyur000145s00010164.1	46.5	4.88	38.43	10.19
GuMAPK19	Glyur001036s00023767.1	41.07	5.34	41.8	11.79
GuMAPK19-2	Glyur001303s00026798.1	37.3	5.96	42.79	13.95
GuMAPK19-3	Glyur001303s00026798.2	38.84	5.45	42.98	12.73
