# Supplementary material for: Genome-wide identification of Glycyrrhiza uralensis Fisch. MAPK gene family and expression analysis under salt stress relieved by Bacillus subtilis
Source: Front Genet. 2024 Jul 26;15:1442277. doi: 10.3389/fgene.2024.1442277 (PMC11310058; doi:10.3389/fgene.2024.1442277)
Supplement: Supplementary file 2 [file Table3.XLSX]

## Sheet: Sheet1
Table S3. Differential gene-specific primer design table
Gene	F or R	Primer sequences(5'to3')
GuMAPK1	F	ATCTTCCCCGGTTCAGAGTG
	R	CGCTTCCGTGACACTAATCC
GuMAPK5	F	TGGCCACAAAAGAGTCAAGC
	R	TAACAGCAGCACAGACGATG
GuMAPK6	F	CAACTACCACTTTACCGCC
	R	TGAAGGGAGTCATGCACACT
GuMAPK16-2	F	GAATATGGCCGAGGTTGCAG
	R	GCTCAACCCCTACTGTCACT
β-actin	F	CTTCAATGTGCCTGCCATGT
	R	GTTAGATCACGGCCAGCAAG
