# Supplementary material for: Genome-wide identification of Glycyrrhiza uralensis Fisch. MAPK gene family and expression analysis under salt stress relieved by Bacillus subtilis
Source: Front Genet. 2024 Jul 26;15:1442277. doi: 10.3389/fgene.2024.1442277 (PMC11310058; doi:10.3389/fgene.2024.1442277)
Supplement: Supplementary file 5 [file Table1.XLSX]

## Sheet: Sheet1
Table S1.Physicochemical properties and subcellular localization prediction of GuMAPKs
Gene name	Gene ID	Scaffold	Number of amino acids（aa）	Molecular weight(Da)	PI	Instability index	total average hydrophilicity (GRAVY)	Cell Iocalization
GuMAPK1	Glyur000028s00003528.1	Scaffold00028	372	42775.8	6.12	36.09	-0.225	cytoplasm
GuMAPK3	Glyur000325s00013518.1	Scaffold00325	371	42727.2	5.6	35.87	-0.288	cytoplasm
GuMAPK3-2	Glyur000325s00013519.1	Scaffold00325	523	58888.3	5.34	34.58	-0.355	cytoplasm
GuMAPK5	Glyur000100s00008378.1	Scaffold00100	385	44160.6	6.54	44.72	-0.372	nucleus
GuMAPK5-2	Glyur000143s00011218.1	Scaffold00143	369	42620.8	6.07	43.55	-0.351	nucleus
GuMAPK6	Glyur000006s00001707.2	Scaffold00006	399	45677.4	5.46	45.05	-0.339	nucleus
GuMAPK6*	Glyur000006s00001707.1	Scaffold00006	399	45677.4	5.46	45.05	-0.339	nucleus
GuMAPK7	Glyur001427s00032574.1	Scaffold01427	402	46013.2	7.57	34.32	-0.113	cytoplasm
GuMAPK9	Glyur000074s00005549.1	Scaffold00074	593	67301.9	7.33	42.9	-0.588	nucleus
GuMAPK9-2	Glyur000585s00027745.1	Scaffold00585	592	67274.5	8.29	41.42	-0.619	nucleus
GuMAPK12	Glyur001147s00029003.1	Scaffold01147	381	43889.2	6.14	43.74	-0.309	cytoplasm
GuMAPK12-2	Glyur000957s00027272.1	Scaffold00957	390	44947.7	6.13	45.31	-0.317	chloroplast
GuMAPK13	Glyur000268s00013357.1	Scaffold00268	373	42812.5	5.2	45.55	-0.339	cytoplasm
GuMAPK16	Glyur000722s00018847.1	Scaffold00722	562	63881.4	8.85	38.48	-0.46	nucleus
GuMAPK16-2	Glyur001680s00029814.1	Scaffold01680	565	64161.8	8.44	38.17	-0.423	nucleus
GuMAPK19	Glyur001036s00023767.1	Scaffold01036	543	62333.6	8.99	36.44	-0.502	nucleus
GuMAPK19-2	Glyur001303s00026798.1	Scaffold01303	638	72510.2	9.18	40.01	-0.451	nucleus
GuMAPK19-3	Glyur001303s00026798.2	Scaffold01303	605	68627.6	9.16	40.66	-0.507	nucleus
GuMAPK20	Glyur000145s00010164.1	Scaffold00145	471	54486.3	8.92	37.62	-0.514	nucleus
GuMAPK20-2	Glyur000029s00003675.2	Scaffold00029	618	70472	9.1	37.38	-0.445	nucleus
GuMAPK20-3	Glyur000029s00003675.1	Scaffold00029	627	71519.2	9.22	37.12	-0.467	nucleus
